# Supplementary material for: Targeting GPR65 alleviates hepatic inflammation and fibrosis by suppressing the JNK and NF-κB pathways
Source: Mil Med Res. 2023 Nov 25;10:56. doi: 10.1186/s40779-023-00494-4 (PMC10675918; doi:10.1186/s40779-023-00494-4)
Supplement: Supplementary file 2 — Additional file 2: The GPCRs gene set. [file 40779_2023_494_MOESM2_ESM.xls]

## Sheet: GPCR list
GPCRs
XCR1
VOM1R98
VOM1R97
VOM1R96
VOM1R95
VOM1R94
VOM1R93
VOM1R92
VOM1R90
VOM1R105
VOM1R102
VOM1R101
VOM1R100
VN1R5
VN1R4
VN1R3
VN1R2
VN1R17P
VN1R1
VMN2R26
VMN2R1
VMN1R54
VMN1R53
VMN1R52
VMN1R51
VMN1R50
VMN1R49
VMN1R48
VMN1R47
VMN1R46
VMN1R45
VMN1R44
VMN1R43
VMN1R42
VMN1R41
VMN1R40
VIPR2
VIPR1
V1RA8
V1RA14
V1RA11
UVOP
UTS2R
US28
US27
UL33
U51
U12
TYRA-2
TSHR
TRHR
TRE1
TKR99D
TKR86C
TKR-1
TBXA2R
TAS2R9
TAS2R8
TAS2R7
TAS2R66
TAS2R64
TAS2R62
TAS2R60
TAS2R50
TAS2R5
TAS2R46
TAS2R45
TAS2R43
TAS2R42
TAS2R41
TAS2R40
TAS2R4
TAS2R39
TAS2R38
TAS2R31
TAS2R30
TAS2R3
TAS2R20
TAS2R19
TAS2R16
TAS2R143
TAS2R140
TAS2R14
TAS2R136
TAS2R135
TAS2R134
TAS2R13
TAS2R129
TAS2R125
TAS2R124
TAS2R123
TAS2R120
TAS2R119
TAS2R117
TAS2R116
TAS2R114
TAS2R113
TAS2R110
TAS2R109
TAS2R107
TAS2R106
TAS2R105
TAS2R104
TAS2R103
TAS2R102
TAS2R10
TAS2R1
TAS1R3
TAS1R2
TAS1R1
TACR3
TACR2
TACR1
TAAR9
TAAR8C
TAAR8B
TAAR8A
TAAR8
TAAR7H
TAAR7G
TAAR7F
TAAR7E
TAAR7D
TAAR7C
TAAR7B
TAAR7A
TAAR6
TAAR5
TAAR4
TAAR3P
TAAR3
TAAR2
TAAR1
T2R38
SUCNR1
STE3
STE2
STAN
SSTR5
SSTR4
SSTR3
SSTR2
SSTR1
SRX-45
SMO
SER-2
SEB-2
SCTR
SCOP2
SCOP1
S1PR5
S1PR4
S1PR3
S1PR2
S1PR1
RYA-R
RXFP4
RXFP3
RXFP2
RXFP1
RRH
RHO
RH6
RH5
RH4
RH3
RH2
RH11
RGR
R007
QRFPR
Q2/3L
PTH2R
PTH1R
PTGIR
PTGFR
PTGER4
PTGER3
PTGER2
PTGER1
PTGDRL
PTGDR2
PTGDR
PTAFR
PROKR2
PROKR1
PRLHR
PRA2
PRA1
PDFR-1
PDFR
P2YR13
P2RY8
P2RY6
P2RY4
P2RY3
P2RY2
P2RY14
P2RY13
P2RY12
P2RY11
P2RY10
P2RY1
OXTR
OXGR1
OXER1
ORF74
OR9Q2
OR9Q1
OR9K2
OR9I1
OR9G9
OR9G4
OR9G1
OR9A4
OR9A2
OR9A1P
OR8U9
OR8U8
OR8U1
OR8S1
OR8K5
OR8K3
OR8K1
OR8J3
OR8J2
OR8J1
OR8I2
OR8H3
OR8H2
OR8H1
OR8G5
OR8G2P
OR8G1
OR8D4
OR8D2
OR8D1
OR8B8
OR8B4
OR8B3
OR8B2
OR8B12
OR8A1
OR7G3
OR7G2
OR7G1
OR7E24
OR7D4
OR7D2
OR7C2
OR7C1
OR7A5
OR7A2P
OR7A17
OR7A10
OR6Y1
OR6X1
OR6V1
OR6T1
OR6S1
OR6Q1
OR6P1
OR6N2
OR6N1
OR6M1
OR6K6
OR6K3
OR6K2
OR6J1
OR6F1
OR6C76
OR6C75
OR6C74
OR6C70
OR6C68
OR6C65
OR6C6
OR6C4
OR6C3
OR6C2
OR6C1
OR6B3
OR6B2
OR6B1
OR6A2
OR5W2
OR5V1
OR5T3
OR5T2
OR5T1
OR5R1
OR5P3
OR5P2
OR5M9
OR5M8
OR5M3
OR5M11
OR5M10
OR5M1
OR5L2
OR5L1
OR5K4
OR5K3
OR5K2
OR5K1
OR5J2
OR5I1
OR5H6
OR5H2
OR5H15
OR5H14
OR5H1
OR5G3
OR5F1
OR5D18
OR5D16
OR5D14
OR5D13
OR5C1
OR5B3
OR5B21
OR5B2
OR5B17
OR5B12
OR5AU1
OR5AS1
OR5AR1
OR5AP2
OR5AN1
OR5AL1
OR5AK3P
OR5AK2
OR5AC2
OR5AC1
OR5A2
OR5A1
OR56B4
OR56B2P
OR56B1
OR56A5
OR56A4
OR56A3
OR56A1
OR52Z1
OR52W1
OR52R1
OR52P1P
OR52N5
OR52N4
OR52N2
OR52N1
OR52M1
OR52L2P
OR52L1
OR52K2
OR52K1
OR52J3
OR52I2
OR52I1
OR52H1
OR52E8
OR52E6
OR52E5
OR52E4
OR52E2
OR52E1
OR52D1
OR52B6
OR52B4
OR52B2
OR52A5
OR52A4P
OR52A1
OR51V1
OR51T1
OR51S1
OR51Q1
OR51M1
OR51L1
OR51J1
OR51I2
OR51I1
OR51H1
OR51G2
OR51G1
OR51F2
OR51F1
OR51E2
OR51E1
OR51D1
OR51B6
OR51B5
OR51B4
OR51B2
OR51A7
OR51A4
OR51A2
OR4X2
OR4X1
OR4S2
OR4S1
OR4Q3
OR4Q2
OR4P4
OR4N5
OR4N4
OR4N2
OR4M2
OR4M1
OR4L1
OR4K5
OR4K3
OR4K2
OR4K17
OR4K15
OR4K14
OR4K13
OR4K1
OR4F6
OR4F5
OR4F4
OR4F3
OR4F21
OR4F17
OR4F15
OR4E2
OR4E1
OR4D9
OR4D6
OR4D5
OR4D2
OR4D11
OR4D10
OR4D1
OR4C6
OR4C5
OR4C46
OR4C45
OR4C3
OR4C16
OR4C15
OR4C13
OR4C12
OR4C11
OR4B1
OR4A8
OR4A5
OR4A4P
OR4A47
OR4A16
OR4A15
OR3A4P
OR3A3
OR3A2
OR3A1
OR2Z1
OR2Y1
OR2W6P
OR2W5
OR2W3
OR2W1
OR2V2
OR2V1
OR2T8
OR2T7
OR2T6
OR2T5
OR2T4
OR2T35
OR2T34
OR2T33
OR2T3
OR2T29
OR2T27
OR2T2
OR2T12
OR2T11
OR2T10
OR2T1
OR2S2
OR2M7
OR2M5
OR2M4
OR2M3
OR2M2
OR2L8
OR2L5
OR2L3
OR2L2
OR2L13
OR2K2
OR2J3
OR2J2
OR2J1
OR2I1P
OR2H2
OR2H1
OR2G6
OR2G3
OR2G2
OR2F2
OR2F1
OR2D3
OR2D2
OR2C3
OR2C1
OR2B8P
OR2B6
OR2B3
OR2B2
OR2B11
OR2AT4
OR2AP1
OR2AK2
OR2AJ1
OR2AG2
OR2AG1
OR2AE1
OR2A7
OR2A5
OR2A4
OR2A25
OR2A2
OR2A14
OR2A12
OR2A1
OR1S2
OR1S1
OR1Q1
OR1P1
OR1N2
OR1N1
OR1M1
OR1L8
OR1L6
OR1L4
OR1L3
OR1L1
OR1K1
OR1J4
OR1J2
OR1J1
OR1I1
OR1G1
OR1F2P
OR1F12
OR1F1
OR1E5
OR1E3
OR1E2
OR1E1
OR1D5
OR1D4
OR1D2
OR1C1
OR1B1
OR1A2
OR1A1
OR14L1P
OR14K1
OR14J1
OR14I1
OR14C36
OR14A2
OR14A16
OR13J1
OR13H1
OR13G1
OR13F1
OR13D1
OR13C9
OR13C8
OR13C6P
OR13C5
OR13C4
OR13C3
OR13C2
OR13A1
OR12D3
OR12D2
OR11L1
OR11H7
OR11H6
OR11H4
OR11H2
OR11H12
OR11H1
OR11G2
OR11A1
OR10Z1
OR10X1
OR10W1
OR10V1
OR10T2
OR10S1
OR10R2
OR10Q1
OR10P1
OR10K2
OR10K1
OR10J6P
OR10J5
OR10J4
OR10J3
OR10J1
OR10H5
OR10H4
OR10H3
OR10H2
OR10H1
OR10G9
OR10G8
OR10G7
OR10G6
OR10G4
OR10G3
OR10G2
OR10D4P
OR10D3
OR10C1
OR10AG1
OR10AD1
OR10AC1
OR10A7
OR10A6
OR10A5
OR10A4
OR10A3
OR10A2
OPRM1
OPRL1
OPRK1
OPRD1
OPR
OPN5
OPN4L
OPN4B
OPN4A
OPN4
OPN3
OPN1SW2
OPN1SW1
OPN1SW
OPN1MW4
OPN1MW3
OPN1MW2
OPN1MW1
OPN1MW
OPN1LW2
OPN1LW1
OPN1LW
OLR867
OLR287
OLR226
OLR1571
OLR1500
OLR1496
OLR1493
OLR1468
OLR1361
OLR1174
OLR1145
OLR1082
OLR1078
OLR1073
OLFR998
OLFR958
OLFR9
OLFR867
OLFR8
OLFR688
OLFR63
OLFR6
OLFR56
OLFR510
OLFR508
OLFR507
OLFR502
OLFR50
OLFR5
OLFR498
OLFR497
OLFR495
OLFR494
OLFR493
OLFR492
OLFR491
OLFR490
OLFR49
OLFR488
OLFR486
OLFR484
OLFR483
OLFR482
OLFR481
OLFR480
OLFR478
OLFR477
OLFR476
OLFR474
OLFR473
OLFR472
OLFR470
OLFR469
OLFR3
OLFR24
OLFR19
OLFR187
OLFR186
OLFR183
OLFR181
OLFR180
OLFR18
OLFR154
OLFR1537
OLFR151
OLFR150
OLFR15
OLFR149
OLFR148
OLFR147
OLFR146
OLFR145
OLFR1444
OLFR1440
OLFR143
OLFR142
OLFR141
OLFR140
OLFR139
OLFR13
OLFR12
OLFR1102
OLFR11
OLFR1094
OLFR1086
OLFR1052
OLFR1044
OLFR1038
OLFR1030
OLFR1020
OLFR1019
OLFR1009
OLFR1002
OLFR10
OLFR1
OCT-TYRR
OCTBETA3R
OCTBETA2R
OCTBETA1R
NTSR2
NTSR1
NPY6R
NPY5R
NPY4R
NPY2R
NPY1R
NPSR1
NPR-9
NPR-8
NPR-29
NPR-18
NPR-15
NPR-11
NPFFR2
NPFFR1
NPBWR2
NPBWR1
NMUR2
NMUR1
NMBR
NINAE
MTNR1C
MTNR1BB
MTNR1BA
MTNR1B
MTNR1AL
MTNR1AA
MTNR1A
MTHL9
MTHL8
MTHL7
MTHL6
MTHL5
MTHL4
MTHL3
MTHL2
MTHL14
MTHL12
MTHL11
MTHL10
MTHL1
MTH2
MTH
MRGPRX4
MRGPRX3
MRGPRX2
MRGPRX1
MRGPRH
MRGPRG
MRGPRF
MRGPRE
MRGPRD
MRGPRB8
MRGPRB5
MRGPRB4
MRGPRB3
MRGPRB2
MRGPRB1
MRGPRA8
MRGPRA7
MRGPRA6
MRGPRA5
MRGPRA4
MRGPRA3
MRGPRA2
MRGPRA1
MRGPRA
MOODY
MLNR
MGLUR
MGL-1
MCHR2
MCHR1
MC5R
MC4R
MC3R
MC2R
MC1R
MAS1L
MAS1
MAP3
MAM2
MACHR-A
LTB4R2
LTB4R
LRLA
LPAR6
LPAR5
LPAR4
LPAR3
LPAR2
LPAR1-B
LPAR1-A
LPAR1
LO2
LO1
LHCGR
LGR6
LGR5-A
LGR5
LGR4
KISS1R
K2R
K01A12.3
HTR7
HTR6
HTR5B
HTR5A
HTR4
HTR2C
HTR2B
HTR2A
HTR1F
HTR1E
HTR1D
HTR1B
HTR1A-B
HTR1AA
HTR1A
HRH4
HRH3
HRH2
HRH1
HCRTR2
HCRTR1
HCAR3
HCAR2
HCAR1
GRPR
GRM8
GRM7
GRM6
GRM5
GRM4
GRM3
GRM2
GRM1
GRLR
GRLQ
GRLP
GRLO
GRLN
GRLM
GRLK
GRLJ
GRLH
GRLG
GRLF
GRLE
GRLD
GRLC
GRLB
GRLA
GPRC6A
GPRC5D
GPRC5C
GPRC5B
GPRC5A
GPR88
GPR87
GPR85
GPR84
GPR83
GPR82
GPR78
GPR75
GPR68
GPR65
GPR63
GPR62
GPR61
GPR6
GPR55
GPR54
GPR52
GPR50
GPR45
GPR42
GPR4
GPR39
GPR37L1
GPR37
GPR35
GPR34
GPR33
GPR32P1
GPR32
GPR31
GPR3
GPR27
GPR26
GPR25
GPR22
GPR21
GPR20
GPR19
GPR183B
GPR183A
GPR183
GPR182
GPR18
GPR179
GPR176
GPR174
GPR173
GPR171
GPR17
GPR162
GPR161
GPR160
GPR158
GPR157
GPR156
GPR153
GPR152
GPR151
GPR150
GPR15
GPR149
GPR148
GPR146
GPR143
GPR142
GPR141
GPR139
GPR135
GPR132
GPR12
GPR119
GPR101
GPR1
GPER1
GPBAR1
GNRHR2
GNRHR
GLP2R
GLP1R
GIPR
GHSR
GHRHR
GCR2
GCR1
GCGR
GAR-3
GAR-2
GAR-1
GALR3
GALR2
GALR1
GABBR2
GABBR1
G103
G101
FZD9
FZD8
FZD7-B
FZD7-A
FZD7
FZD6
FZD5
FZD4
FZD3
FZD2
FZD10-B
FZD10-A
FZD10
FZD1
FZ4
FZ3
FZ2
FZ
FSLQ
FSLP
FSLO
FSLN
FSLM-1
FSLL
FSLK
FSLJ-1
FSLH
FSLG
FSLF
FSLE
FSLD
FSLC
FSLB
FSLA
FSHR
FSCJ
FSCH
FSCG
FSCF
FSCE
FSCD
FSCC
FSCB
FSCA
FRPR-1
FPV206
FPV027
FPV021
FPR-S1
FPR-RS7
FPR-RS6
FPR-RS4
FPR-RS3
FPR3
FPR2
FPR1
FMRFAR
FFAR4
FFAR3
FFAR2
FFAR1
FAR1
F59B2.13
F2RL3
F2RL2
F2RL1
F2R
F27E5.5
F_48D10.1
EDNRB
EDNRA
DRD5
DRD4
DRD3
DRD2-B
DRD2-A
DRD2
DRD1C
DRD1
DOP-4
DOP-3
DOP2R
DOP1R2
DOP1R1
DL
D215
D14
CYSLTR2
CYSLTR1
CXCR6
CXCR5
CXCR4
CXCR3
CXCR2
CXCR1
CX3CR1
CTR2
CTR1
CRLG
CRLF
CRLE
CRLD
CRLC
CRLB
CRLA
CRHR2
CRHR1
COR9
COR8
COR6
COR5
COR4
COR3
COR2
COR1
CNR2
CNR1B
CNR1A
CNR1
CMKLR1
CHRM5
CHRM4
CHRM3
CHRM2
CHRM1
CG31760
CELSR3
CELSR2
CELSR1
CD97
CCRL2
CCR9
CCR8
CCR7
CCR6
CCR5
CCR4
CCR3
CCR2
CCR1L1
CCR10
CCR1
CCKBR
CCKAR
CCAP-R
CASR
CARD
CARC
CARB
CARA-1
CAPAR
CALCRLA
CALCRL
CALCR
C5AR2
C5AR1
C3L
C3AR1
C06G4.5
BRS3
BOSS
BLOP
BDKRB2
BDKRB1
BBR1
BB4
BAR3
BAR2
BAR1
B23
B0563.6
B0244.7
B0244.6
B0244.5
B0244.4
B0244.10
AVPR2
AVPR1B
AVPR1A
APLNR-B
APLNRB
APLNR-A
APLNRA
APLNR
ANR
AH9.4
AH9.1
AGTR2
AGTR1-B
AGTR1B
AGTR1-A
AGTR1A
AGTR1
ADRB4C
ADRB3
ADRB2
ADRB1
ADRA2DB
ADRA2DA
ADRA2C
ADRA2B
ADRA2A
ADRA1D
ADRA1B
ADRA1A
ADORA3
ADORA2B
ADORA2A
ADORA1
ADGRV1
ADGRL4
ADGRL3
ADGRL2
ADGRL1
ADGRG7
ADGRG6
ADGRG5
ADGRG4
ADGRG3
ADGRG2
ADGRG1
ADGRF5
ADGRF4
ADGRF3
ADGRF2
ADGRF1
ADGRE4P
ADGRE4
ADGRE3
ADGRE2
ADGRE1
ADGRD2
ADGRD1
ADGRB3
ADGRB2
ADGRB1
ADGRA3
ADGRA2
ADGRA1
ADCYAP1R1
ACKR4
ACKR3
ACKR2
ACKR1
5HTB2
5HTB1
5-HT7
5HT1E
5-HT1B
5-HT1A

## Sheet: differentially expressed mRNAs
GSE80601	GSE89147	GPCRs	5 common elements in "GSE80601", "GSE89147" and "GPCRs":
MMP12	CTSD	XCR1	C3AR1
GPNMB	MORF4L2	VOM1R98	CCR2
LCN2	WBP5	VOM1R97	GPR65
MT2	SYK	VOM1R96	P2RY6
CYP4A14	DPYSL3	VOM1R95	P2RY14
LY6D	PLGRKT	VOM1R94
ATP6V0D2	LDLR	VOM1R93
SAA3	D10ERTD709E	VOM1R92
LYZ2	EPPK1	VOM1R90
LGALS3	DCAF12L1	VOM1R105
SAA2	THBD	VOM1R102
CLEC7A	TNNT2	VOM1R101
C3AR1	SLFN5	VOM1R100
MT1	CP	VN1R5
ANXA1	PSAP	VN1R4
LUM	ASPM	VN1R3
CCDC80	6430537I21RIK	VN1R2
OLFML3	TNFSF12	VN1R17P
PLEK	CYGB	VN1R1
LPL	CXADR	VMN2R26
SAA1	RNASEL	VMN2R1
GPX3	AKNA	VMN1R54
ORM2	MARVELD3	VMN1R53
CTSS	MARCHF1	VMN1R52
LILRB4	PEA15A	VMN1R51
CD14	LOC100861749	VMN1R50
CD36	SOX4	VMN1R49
MMP2	TRIM47	VMN1R48
SPP1	PDGFRB	VMN1R47
VIM	RNF145	VMN1R46
TREM2	LBR	VMN1R45
SPARCL1	FAM129A	VMN1R44
COL1A2	INPP5D	VMN1R43
COL1A1	FRK	VMN1R42
MFSD2A	SPI1	VMN1R41
EMP1	TOR4A	VMN1R40
CD84	KRT18	VIPR2
COL3A1	CENPC1	VIPR1
POSTN	HEXA	V1RA8
ACNAT2	HEPH	V1RA14
CYBB	AF251705	V1RA11
DPT	TMPRSS2	UVOP
MS4A6C	GM6682	UTS2R
ITGB2	ZMAT3	US28
NRG4	CHD1L	US27
CD68	ATP10D	UL33
CYP4A10	FNDC3B	U51
IL1RN	ENAH	U12
TLR13	CTPS2	TYRA-2
FGL1	P2RY14	TSHR
VNN1	TNC	TRHR
GLIPR1	IFNAR2	TRE1
IGSF6	DAB2	TKR99D
ITGA8	LY9	TKR86C
SPRR1A	LMO2	TKR-1
SOAT1	2610203C20RIK	TBXA2R
CD53	6430706D22RIK	TAS2R9
LYVE1	TSPAN17	TAS2R8
IFI27L2B	LTB	TAS2R7
FXYD5	CYTIP	TAS2R66
ALOX5AP	PTGS1	TAS2R64
NNMT	RCN3	TAS2R62
TLR7	GPSM3	TAS2R60
CD52	GATM	TAS2R50
KLF6	E2F2	TAS2R5
CD180	TPM1	TAS2R46
APOA4	MEF2C	TAS2R45
ITGAM	WFDC17	TAS2R43
CD24A	ACYP2	TAS2R42
FABP7	RAB34	TAS2R41
D17H6S56E-5	TSPAN13	TAS2R40
LY86	LMNA	TAS2R4
IL7R	ACSL4	TAS2R39
ITGAX	TNFAIP3	TAS2R38
DHRS9	BTG3	TAS2R31
PLXDC2	RCN1	TAS2R30
SLFN2	RBM43	TAS2R3
LYZ1	SHISA5	TAS2R20
CDKN2C	PISD-PS3	TAS2R19
CCL6	IGKV8-30	TAS2R16
COL6A1	TMEM176B	TAS2R143
PLA2G7	SLC20A1	TAS2R140
HIST1H2AB	H2-T10	TAS2R14
CYP39A1	ARL4C	TAS2R136
LAPTM5	SPEG	TAS2R135
GPR137B-PS	KIF23	TAS2R134
MYC	DUSP14	TAS2R13
CRIP1	FMNL2	TAS2R129
EMP3	TRP53BP1	TAS2R125
TYROBP	NUPL1	TAS2R124
TLR8	NRROS	TAS2R123
ATF3	FAM49A	TAS2R120
BICC1	INTS2	TAS2R119
NCKAP1L	ASF1B	TAS2R117
HPGDS	CD300A	TAS2R116
CD300LB	IL10RB	TAS2R114
CTSK	BAMBI	TAS2R113
BTG2	GGCT	TAS2R110
CD72	ALAD	TAS2R109
THBS2	SASH3	TAS2R107
ADAM8	TSPAN7	TAS2R106
LBH	LOX	TAS2R105
RAB31	SOCS5	TAS2R104
IQGAP1	JAK3	TAS2R103
MS4A6D	TES	TAS2R102
ANXA2	CRAT	TAS2R10
PMP22	DDX39	TAS2R1
PDGFRA	PRR15	TAS1R3
CCR2	GIMAP4	TAS1R2
OSMR	PDLIM2	TAS1R1
TIMP2	HIP1	TACR3
TM6SF1	CAV2	TACR2
FSTL1	HTRA3	TACR1
FCGR4	ARSB	TAAR9
H19	CDKN2D	TAAR8C
NR1D2	PFKP	TAAR8B
CLEC12A	SLC7A7	TAAR8A
PQLC3	NCAPH	TAAR8
CD9	GM10052	TAAR7H
DPEP1	MCL1	TAAR7G
HEXB	CMTM7	TAAR7F
ANXA3	SAMD4	TAAR7E
SLC6A8	PLD3	TAAR7D
MFAP4	PCTP	TAAR7C
MFGE8	ROBO1	TAAR7B
FLRT2	MOB3A	TAAR7A
UCP2	TRIM35	TAAR6
CCDC19	LST1	TAAR5
PLAC8	PLSCR1	TAAR4
FCER1G	DMPK	TAAR3P
CD93	G6PDX	TAAR3
MMD2	PLA2G4A	TAAR2
PLSCR2	PKIA	TAAR1
SFPI1	UCP2	T2R38
CYTH4	STX3	SUCNR1
CSF2RB2	MXRA8	STE3
IFI30	TOB2	STE2
SPARC	IGF2BP2	STAN
CAPG	PCK2	SSTR5
ISYNA1	CAPN6	SSTR4
IFI27L2A	HN1	SSTR3
APOBEC1	ITGA4	SSTR2
FAM180A	KCNJ10	SSTR1
LEPROT	ITGA6	SRX-45
ISLR	LDHB	SMO
FRZB	NPR3	SER-2
ROBO2	CKS2	SEB-2
CAR2	DKK3	SCTR
CYBA	NFE2L2	SCOP2
TMEM86A	TEAD1	SCOP1
ALDH1B1	SYTL2	S1PR5
MAMDC2	APAF1	S1PR4
SLC37A2	BCL2L11	S1PR3
FCGR3	SPSB1	S1PR2
RGS2	NAIP5	S1PR1
ADM	CERK	RYA-R
CCND1	COL4A5	RXFP4
THBS1	IKBIP	RXFP3
RETNLG	ALDH1L2	RXFP2
CD300LD	OSBPL3	RXFP1
PDGFRB	GYG	RRH
RHOC	CLEC4N	RHO
NID1	TUBB5	RH6
RAC2	NAIP2	RH5
LGMN	BTG2	RH4
COL6A3	SLC41A2	RH3
CSRP1	PKIB	RH2
ADAMTS5	IL7R	RH11
F13A1	DPYSL2	RGR
SH3KBP1	LGALSL	R007
ARHGAP25	HSF2BP	QRFPR
SDS	SLC3A1	Q2/3L
RGS1	ITM2C	PTH2R
MMGT2	POC1A	PTH1R
ABCD2	SIRPA	PTGIR
SLA	SDC1	PTGFR
NCF1	GCA	PTGER4
GABRA3	CCDC88A	PTGER3
TCF21	CEP192	PTGER2
4632428N05RIK	WT1	PTGER1
GPR65	KRT8	PTGDRL
IFI44	PYCARD	PTGDR2
CXCL16	YWHAH	PTGDR
PLEKHO1	FMN1	PTAFR
MXRA8	IKZF1	PROKR2
PTPRC	AKR1B3	PROKR1
EMR1	GPR124	PRLHR
CSF2RB	TFRC	PRA2
MS4A4C	WEE1	PRA1
PPIC	AMOT	PDFR-1
CD34	LAMA2	PDFR
SLC25A4	FDFT1	P2YR13
ARHGDIB	SLC25A36	P2RY8
5430435G22RIK	DPEP1	P2RY6
GPR183	CRTAP	P2RY4
MYO5A	MTHFD1L	P2RY3
SLC3A1	ACOT2	P2RY2
MYO1F	ATPIF1	P2RY14
LHFP	WFDC15B	P2RY13
MKNK2	SLC43A2	P2RY12
TIFA	TUBA1A	P2RY11
CPE	TIMP3	P2RY10
PLD4	BUB1B	P2RY1
RAB8B	MS4A4B	OXTR
PAMR1	PLXDC2	OXGR1
CLCA1	PITPNM1	OXER1
S100A8	PMVK	ORF74
ARPC1B	EVA1B	OR9Q2
H2-AA	UNC13B	OR9Q1
EVI2B	SPATS2L	OR9K2
H2-EA-PS	KIF2C	OR9I1
SERPINA3F	KIF4	OR9G9
IFI204	IL33	OR9G4
B4GALT6	PLTP	OR9G1
LY6E	HUNK	OR9A4
SLC11A1	MMP23	OR9A2
C1QB	NRM	OR9A1P
ABCG1	PLD4	OR8U9
TMPRSS2	2010003K11RIK	OR8U8
HPSE	GSPT2	OR8U1
SERPINB6A	MVD	OR8S1
DPEP2	GPX8	OR8K5
VCAM1	PBX3	OR8K3
AB124611	FRMD4A	OR8K1
GYG	KLRA3	OR8J3
TRIM30A	GM6750	OR8J2
GDF10	PLEKHO1	OR8J1
MS4A6B	SOX9	OR8I2
CYGB	TSPAN8	OR8H3
TBX20	ENC1	OR8H2
COL4A1	AHNAK2	OR8H1
G6PDX	PCDHB9	OR8G5
CD200	MID1IP1	OR8G2P
PPL	TNXB	OR8G1
SH3BGRL3	COTL1	OR8D4
MSR1	TSPAN4	OR8D2
P2RY6	NCF2	OR8D1
CTSD	RAB27A	OR8B8
ENTPD1	MKRN1	OR8B4
AP1S2	NTRK2	OR8B3
SLC25A24	D330040H18RIK	OR8B2
CHST12	SREBF1	OR8B12
MSN	PTGER4	OR8A1
SCUBE1	GM16340	OR7G3
TPM4	COL6A2	OR7G2
CLIC1	ANO6	OR7G1
SFRP1	FAM102A	OR7E24
NAMPT	MBNL3	OR7D4
HIST1H4I	SMIM3	OR7D2
TMEM173	ARHGDIB	OR7C2
2010003K11RIK	HERPUD2	OR7C1
MAN1C1	PKHD1	OR7A5
MPP1	EID2	OR7A2P
ADAM23	ABCB1A	OR7A17
HEG1	APP	OR7A10
TMEM159	MPP1	OR6Y1
NUCB2	SLC22A29	OR6X1
SCARA5	RTN4	OR6V1
CD37	PPAP2C	OR6T1
PRKCB	EDNRB	OR6S1
IL10RB	CD38	OR6Q1
COL6A2	PLAT	OR6P1
TOR3A	ADAMTS12	OR6N2
FBLN5	SLC22A27	OR6N1
TPM1	CKLF	OR6M1
PTPLAD2	H2-DMB1	OR6K6
1810011O10RIK	ICAM1	OR6K3
TMEM178	KLF6	OR6K2
P2RY14	CD200	OR6J1
PYGB	PLEKHA2	OR6F1
CERK	MMP14	OR6C76
CD74	CLIC1	OR6C75
TGFBR2	BC002288	OR6C74
WLS	COL14A1	OR6C70
GDPD1	SERPINB6A	OR6C68
MMP14	COL12A1	OR6C65
PLD3	FLI1	OR6C6
TIMP3	CMTM3	OR6C4
PLK3	BHLHB9	OR6C3
C6	TFPI	OR6C2
PHOSPHO1	SAMHD1	OR6C1
AR	4633401B06RIK	OR6B3
ALAD	H2-D1	OR6B2
FAM55B	CLEC4A2	OR6B1
SULT1B1	DHCR24	OR6A2
CML5	LAMB1	OR5W2
GSTM4	H2-DMB1	OR5V1
CES1E	PLA2G15	OR5T3
CYP1A2	LONRF3	OR5T2
FABP2	EPCAM	OR5T1
PCP4L1	CLPX	OR5R1
CYP2C50	RASL11B	OR5P3
GLUL	PRKCB	OR5P2
UBE2N	NEAT1	OR5M9
TNFAIP8L1	CBR3	OR5M8
SELENBP2	EMR1	OR5M3
F11	SLC37A2	OR5M11
SDR9C7	THEMIS2	OR5M10
SPP2	MAMDC2	OR5M1
SLCO2A1	IRF8	OR5L2
AOX3	H2-Q7	OR5L1
TBX3	CSF2RB	OR5K4
CYR61	FBN1	OR5K3
ODZ3	EFEMP2	OR5K2
CSRP3	BGN	OR5K1
LHPP	TLR4	OR5J2
GSTM6	ARHGEF16	OR5I1
NPR2	HTRA1	OR5H6
GPR110	NEDD9	OR5H2
OAT	NUPR1	OR5H15
CYP2D40	EID1	OR5H14
CYP2A5	LRP1	OR5H1
CYP2C40	MEIS1	OR5G3
LRTM1	CYP1B1	OR5F1
BCL6	DHCR7	OR5D18
EAR11	RTP4	OR5D16
SULT5A1	LGALS3BP	OR5D14
SLC1A2	ALDH1L1	OR5D13
CYP7B1	FAM105A	OR5C1
SLCO1A1	TLR1	OR5B3
ELOVL3	PIP4K2A	OR5B21
SUSD4	CCDC3	OR5B2
FITM1	GAB2	OR5B17
LCN13	NPTX1	OR5B12
MUP21	MLKL	OR5AU1
HSD3B5	KLHL13	OR5AS1
	SLC11A1	OR5AR1
	ARHGAP30	OR5AP2
	TOR3A	OR5AN1
	HPSE	OR5AL1
	RAB31	OR5AK3P
	CSF2RB2	OR5AK2
	GPR137B	OR5AC2
	OSMR	OR5AC1
	FLNA	OR5A2
	RGS19	OR5A1
	CD24A	OR56B4
	HEXB	OR56B2P
	ACTG1	OR56B1
	VSTM4	OR56A5
	EDA2R	OR56A4
	B4GALT6	OR56A3
	TMEM47	OR56A1
	WLS	OR52Z1
	CDC42EP5	OR52W1
	5830428H23RIK	OR52R1
	PMEPA1	OR52P1P
	GPR137B	OR52N5
	PRG4	OR52N4
	CRIP1	OR52N2
	AP1S2	OR52N1
	C3AR1	OR52M1
	BLNK	OR52L2P
	DRAM1	OR52L1
	CD72	OR52K2
	ADAM8	OR52K1
	GM16340	OR52J3
	PGD	OR52I2
	TLR13	OR52I1
	GAS6	OR52H1
	TCF21	OR52E8
	FAR1	OR52E6
	ACTA2	OR52E5
	OLFM3	OR52E4
	5330417C22RIK	OR52E2
	FLRT2	OR52E1
	CYP4A31	OR52D1
	IGFBP7	OR52B6
	SMPD3	OR52B4
	CX3CR1	OR52B2
	CD9	OR52A5
	FYB	OR52A4P
	PLP2	OR52A1
	RAC2	OR51V1
	MTPN	OR51T1
	MYOF	OR51S1
	SELM	OR51Q1
	FST	OR51M1
	ANXA5	OR51L1
	TPM4	OR51J1
	ACOT10	OR51I2
	ACSL3	OR51I1
	MSN	OR51H1
	LIPO1	OR51G2
	CCDC120	OR51G1
	FMO5	OR51F2
	SEMA4D	OR51F1
	SLC44A2	OR51E2
	SYNPO	OR51E1
	RHOC	OR51D1
	CCL5	OR51B6
	CLEC4A2	OR51B5
	SLC6A8	OR51B4
	PHLDA3	OR51B2
	2510009E07RIK	OR51A7
	MYADM	OR51A4
	ATF3	OR51A2
	CDH1	OR4X2
	PCOLCE	OR4X1
	ZFPM2	OR4S2
	NAV1	OR4S1
	TIMP2	OR4Q3
	FXYD5	OR4Q2
	GPR65	OR4P4
	ARPC1B	OR4N5
	CENPM	OR4N4
	TNFRSF21	OR4N2
	STEAP2	OR4M2
	CXCL16	OR4M1
	DCLRE1A	OR4L1
	KIF22	OR4K5
	ARHGAP25	OR4K3
	ALDH18A1	OR4K2
	CD84	OR4K17
	AB124611	OR4K15
	ALOX5AP	OR4K14
	PAMR1	OR4K13
	ACOT9	OR4K1
	FABP4	OR4F6
	ITPRIPL2	OR4F5
	TUBB2A	OR4F4
	SRGN	OR4F3
	HCLS1	OR4F21
	ABCG1	OR4F17
	CYP4F16	OR4F15
	EMP3	OR4E2
	THBS2	OR4E1
	TREM2	OR4D9
	UAP1L1	OR4D6
	HIST2H2BE	OR4D5
	RGS10	OR4D2
	MS4A6C	OR4D11
	AURKB	OR4D10
	SLC25A24	OR4D1
	PCSK9	OR4C6
	INCENP	OR4C5
	AFAP1	OR4C46
	MAP4K4	OR4C45
	CSPRS	OR4C3
	IGK-V28	OR4C16
	CTSK	OR4C15
	RARB	OR4C13
	PTGFRN	OR4C12
	PTRF	OR4C11
	PLK4	OR4B1
	REEP5	OR4A8
	SLFN9	OR4A5
	TIMP1	OR4A4P
	PKM	OR4A47
	CXCR4	OR4A16
	EMILIN1	OR4A15
	ZEB2	OR3A4P
	HCK	OR3A3
	GM5620	OR3A2
	TCEAL8	OR3A1
	MYBL1	OR2Z1
	NIPA1	OR2Y1
	AHNAK	OR2W6P
	FSCN1	OR2W5
	NCKAP1L	OR2W3
	LGMN	OR2W1
	GALE	OR2V2
	2210013O21RIK	OR2V1
	C1QA	OR2T8
	PDGFRA	OR2T7
	SLC1A4	OR2T6
	SLC22A29	OR2T5
	ATP11A	OR2T4
	MNDAL	OR2T35
	ANTXR1	OR2T34
	TMEM178	OR2T33
	MGP	OR2T3
	TRIM30A	OR2T29
	MPEG1	OR2T27
	DDIT4	OR2T2
	SECTM1A	OR2T12
	PLA2G7	OR2T11
	SLC15A3	OR2T10
	LPXN	OR2T1
	SH3BGRL3	OR2S2
	MARCKS	OR2M7
	PSAT1	OR2M5
	CSN3	OR2M4
	MELK	OR2M3
	ACACA	OR2M2
	ITGA8	OR2L8
	GPR137B-PS	OR2L5
	TMSB4X	OR2L3
	MRC2	OR2L2
	TTC39A	OR2L13
	P2RY6	OR2K2
	FRZB	OR2J3
	GLTP	OR2J2
	TAGLN2	OR2J1
	PQLC3	OR2I1P
	CKAP4	OR2H2
	HIVEP3	OR2H1
	KCTD12	OR2G6
	ITGAL	OR2G3
	LBH	OR2G2
	LHFP	OR2F2
	LY6E	OR2F1
	ACLY	OR2D3
	CPXM1	OR2D2
	PYGB	OR2C3
	TGM2	OR2C1
	COL5A1	OR2B8P
	TMEM86A	OR2B6
	MYO1F	OR2B3
	TNFAIP8	OR2B2
	SPC25	OR2B11
	PTPLAD2	OR2AT4
	IGSF6	OR2AP1
	EAR12	OR2AK2
	FERMT3	OR2AJ1
	OXCT1	OR2AG2
	H2-DMA	OR2AG1
	ABCC4	OR2AE1
	BASP1	OR2A7
	DCK	OR2A5
	ATAD2	OR2A4
	GUCY1A3	OR2A25
	CKB	OR2A2
	PPIC	OR2A14
	RAB8B	OR2A12
	GDF10	OR2A1
	FCGR1	OR1S2
	CD207	OR1S1
	SQLE	OR1Q1
	NNMT	OR1P1
	PLXNB1	OR1N2
	CSF1R	OR1N1
	PMP22	OR1M1
	CAR2	OR1L8
	ISLR	OR1L6
	PTGIS	OR1L4
	COL4A1	OR1L3
	NCF4	OR1L1
	GPX7	OR1K1
	ISYNA1	OR1J4
	ELOVL6	OR1J2
	SETD7	OR1J1
	PLS1	OR1I1
	AIF1	OR1G1
	CLCA1	OR1F2P
	SAMD9L	OR1F12
	GBP8	OR1F1
	CSF2RA	OR1E5
	DOCK11	OR1E3
	GPC3	OR1E2
	CLCA1	OR1E1
	PPL	OR1D5
	9130221J18RIK	OR1D4
	CD34	OR1D2
	IFI204	OR1C1
	FCER1G	OR1B1
	RGS2	OR1A2
	CENPA	OR1A1
	CYB561	OR14L1P
	IER5	OR14K1
	ALDH1B1	OR14J1
	FCGR4	OR14I1
	GAS2L3	OR14C36
	MIS18BP1	OR14A2
	SLC25A4	OR14A16
	WFDC3	OR13J1
	TBX20	OR13H1
	DYNLL1	OR13G1
	SMC4	OR13F1
	FABP7	OR13D1
	SERPINA3G	OR13C9
	CCR5	OR13C8
	HMGCR	OR13C6P
	USP18	OR13C5
	HMGB2	OR13C4
	PTGR1	OR13C3
	LGI2	OR13C2
	CD93	OR13A1
	MMP2	OR12D3
	COL4A2	OR12D2
	TGFBR2	OR11L1
	MT1	OR11H7
	CD53	OR11H6
	C1QB	OR11H4
	AXL	OR11H2
	6720475J19RIK	OR11H12
	PLAC8	OR11H1
	IFI202B	OR11G2
	ADCY7	OR11A1
	ADAMTS2	OR10Z1
	LOC100038947	OR10X1
	GLIPR1	OR10W1
	CPE	OR10V1
	AU020206	OR10T2
	EVI2A	OR10S1
	IFI44L	OR10R2
	ADAMTS5	OR10Q1
	PALD1	OR10P1
	MAD2L1	OR10K2
	C1QC	OR10K1
	IQGAP1	OR10J6P
	CXCL14	OR10J5
	CDH11	OR10J4
	PRC1	OR10J3
	CORO1A	OR10J1
	ARMCX4	OR10H5
	ANXA3	OR10H4
	SMOC2	OR10H3
	NCAPG2	OR10H2
	NPDC1	OR10H1
	FGL2	OR10G9
	POSTN	OR10G8
	4632428N05RIK	OR10G7
	CD44	OR10G6
	SERPINH1	OR10G4
	CDKN1A	OR10G3
	IL2RG	OR10G2
	S100A6	OR10D4P
	IFI44	OR10D3
	BICC1	OR10C1
	ITGAX	OR10AG1
	GM4070	OR10AD1
	LOXL1	OR10AC1
	EHD4	OR10A7
	CD74	OR10A6
	SPARC	OR10A5
	FGL1	OR10A4
	NID1	OR10A3
	APOA4	OR10A2
	CYP2C55	OPRM1
	DOCK10	OPRL1
	CCR2	OPRK1
	OAS1A	OPRD1
	CD14	OPR
	RAD51	OPN5
	NUCB2	OPN4L
	TM6SF1	OPN4B
	IFIT2	OPN4A
	ATP6V0D2	OPN4
	VIM	OPN3
	AI467606	OPN1SW2
	CD300LB	OPN1SW1
	HMMR	OPN1SW
	CALML4	OPN1MW4
	SOAT1	OPN1MW3
	SERPINA7	OPN1MW2
	SLC16A5	OPN1MW1
	GM21451	OPN1MW
	MFGE8	OPN1LW2
	GPX3	OPN1LW1
	ARHGAP11A	OPN1LW
	IFI202B	OLR867
	RACGAP1	OLR287
	FASN	OLR226
	EAR1	OLR1571
	UBD	OLR1500
	RBL1	OLR1496
	ACNAT2	OLR1493
	ANXA1	OLR1468
	MS4A6B	OLR1361
	TACC3	OLR1174
	LTBP2	OLR1145
	PLAGL1	OLR1082
	CDKN2C	OLR1078
	CYBA	OLR1073
	C330027C09RIK	OLFR998
	H2-EB1	OLFR958
	SPP1	OLFR9
	CD48	OLFR867
	IFI27L2A	OLFR8
	SMC2	OLFR688
	MS4A7	OLFR63
	LUM	OLFR6
	AURKA	OLFR56
	TYROBP	OLFR510
	PDK4	OLFR508
	ST8SIA4	OLFR507
	COL6A1	OLFR502
	CKAP2	OLFR50
	CD36	OLFR5
	GP49A	OLFR498
	SPINK3	OLFR497
	OLFML3	OLFR495
	NCAPG	OLFR494
	HIST1H2AB	OLFR493
	PROM1	OLFR492
	MS4A6D	OLFR491
	H2-EA-PS	OLFR490
	2810417H13RIK	OLFR49
	H2-AA	OLFR488
	CDCA8	OLFR486
	CD52	OLFR484
	MT2	OLFR483
	CYP39A1	OLFR482
	LY86	OLFR481
	CLEC4A3	OLFR480
	BUB1	OLFR478
	S100A9	OLFR477
	FCGR3	OLFR476
	CCL6	OLFR474
	DPT	OLFR473
	H2-AB1	OLFR472
	GM12854	OLFR470
	FSTL1	OLFR469
	ANXA2	OLFR3
	PLEK	OLFR24
	CDCA3	OLFR19
	TMSB10	OLFR187
	EMP1	OLFR186
	CENPF	OLFR183
	EVL	OLFR181
	COL5A2	OLFR180
	BCL2A1A	OLFR18
	SPARCL1	OLFR154
	ANLN	OLFR1537
	SCD2	OLFR151
	TINAG	OLFR150
	CCND1	OLFR15
	PTPRC	OLFR149
	SHCBP1	OLFR148
	CD68	OLFR147
	TRIM59	OLFR146
	TUBB6	OLFR145
	COL1A1	OLFR1444
	CYBB	OLFR1440
	CYP2B10	OLFR143
	CDCA5	OLFR142
	GOLM1	OLFR141
	STMN1	OLFR140
	ITGB2	OLFR139
	MTMR11	OLFR13
	NUF2	OLFR12
	CEP55	OLFR1102
	CDK1	OLFR11
	IFI27L2B	OLFR1094
	CCNB1	OLFR1086
	RBP1	OLFR1052
	NUSAP1	OLFR1044
	SCD1	OLFR1038
	COL6A3	OLFR1030
	CAR3	OLFR1020
	CCDC80	OLFR1019
	CAPG	OLFR1009
	ORM2	OLFR1002
	MCM5	OLFR10
	CYP4A14	OLFR1
	RAD51B	OCT-TYRR
	CTSS	OCTBETA3R
	HAO2	OCTBETA2R
	MCM6	OCTBETA1R
	PBK	NTSR2
	AI132709	NTSR1
	S100A8	NPY6R
	LGALS1	NPY5R
	ECT2	NPY4R
	CCNA2	NPY2R
	LPL	NPY1R
	RRM2	NPSR1
	UBE2C	NPR-9
	TOP2A	NPR-8
	COL3A1	NPR-29
	CCNB2	NPR-18
	LYZ1	NPR-15
	LYZ2	NPR-11
	SAA1	NPFFR2
	CLEC7A	NPFFR1
	MKI67	NPBWR2
	BIRC5	NPBWR1
	CYP2B9	NMUR2
	BC005512	NMUR1
	SAA3	NMBR
	SAA2	NINAE
	MMP12	MTNR1C
	CDC20	MTNR1BB
	LY6D	MTNR1BA
	LGALS3	MTNR1B
	COL1A2	MTNR1AL
	H19	MTNR1AA
	GPNMB	MTNR1A
	AFP	MTHL9
	D17H6S56E-5	MTHL8
	LCN2	MTHL7
	9130409I23RIK	MTHL6
	TSC22D2	MTHL5
	ACSM2	MTHL4
	KLB	MTHL3
	CES1E	MTHL2
	ECM1	MTHL14
	DCUN1D4	MTHL12
	3010026O09RIK	MTHL11
	F11	MTHL10
	FICD	MTHL1
	RAB30	MTH2
	DIRC2	MTH
	MAP2K5	MRGPRX4
	FAM134B	MRGPRX3
	CLMN	MRGPRX2
	STOM	MRGPRX1
	SMIM13	MRGPRH
	PLEKHF1	MRGPRG
	SULT1B1	MRGPRF
	SOX6	MRGPRE
	EXTL1	MRGPRD
	KCNN2	MRGPRB8
	KYNU	MRGPRB5
	FBXO30	MRGPRB4
	DNAIC1	MRGPRB3
	AW111846	MRGPRB2
	SDR42E1	MRGPRB1
	RD3	MRGPRA8
	RCL1	MRGPRA7
	GLE1	MRGPRA6
	RNF217	MRGPRA5
	FOXN3	MRGPRA4
	GGNBP1	MRGPRA3
	NCMAP	MRGPRA2
	HSD17B2	MRGPRA1
	ZFP191	MRGPRA
	TLE1	MOODY
	BIK	MLNR
	PLEKHB1	MGLUR
	ABCG5	MGL-1
	BC024137	MCHR2
	TGOLN1	MCHR1
	PCP4L1	MC5R
	SDC4	MC4R
	CYP2D13	MC3R
	AR	MC2R
	CYP2C54	MC1R
	PGAP1	MAS1L
	D130020L05RIK	MAS1
	TM9SF2	MAP3
	KLHL24	MAM2
	KLHL2	MACHR-A
	TENM3	LTB4R2
	CPEB2	LTB4R
	GM20319	LRLA
	FN3K	LPAR6
	2010001E11RIK	LPAR5
	PRLR	LPAR4
	C8B	LPAR3
	MN1	LPAR2
	C6	LPAR1-B
	SOX5	LPAR1-A
	KLHL21	LPAR1
	ANGPTL6	LO2
	AMDHD1	LO1
	MUP3	LHCGR
	SELENBP1	LGR6
	TNFAIP8L1	LGR5-A
	CAR1	LGR5
	SLC39A2	LGR4
	ARID4B	KISS1R
	PPP2R5A	K2R
	UGT3A2	K01A12.3
	PLCXD2	HTR7
	SLC22A4	HTR6
	FAM89A	HTR5B
	2810474O19RIK	HTR5A
	YOD1	HTR4
	FAM210A	HTR2C
	ADCY9	HTR2B
	CYP4F13	HTR2A
	CES2A	HTR1F
	CYP2C68	HTR1E
	HNF4AOS	HTR1D
	FAM151B	HTR1B
	SS18L1	HTR1A-B
	DPYS	HTR1AA
	IL15RA	HTR1A
	MCM10	HRH4
	FBXO31	HRH3
	SULT1C2	HRH2
	SYT1	HRH1
	LAMA3	HCRTR2
	TEX12	HCRTR1
	HOMER2	HCAR3
	SNTG2	HCAR2
	CIB2	HCAR1
	CPSF4L	GRPR
	CFHR3	GRM8
	SPRY4	GRM7
	CYP2C38	GRM6
	SLC25A25	GRM5
	LOC102632463	GRM4
	IL1RAP	GRM3
	SLC38A2	GRM2
	ABCG8	GRM1
	TPPP	GRLR
	LURAP1L	GRLQ
	PIGL	GRLP
	1190005I06RIK	GRLO
	HECTD2	GRLN
	ENPP3	GRLM
	CCDC162	GRLK
	KEG1	GRLJ
	MEIOB	GRLH
	ASIC5	GRLG
	1810013L24RIK	GRLF
	SRD5A1	GRLE
	CASP6	GRLD
	BC024139	GRLC
	ARID5B	GRLB
	GNA14	GRLA
	MAFB	GPRC6A
	N4BP2L1	GPRC5D
	ADH6-PS1	GPRC5C
	PIM3	GPRC5B
	HERPUD1	GPRC5A
	AI317395	GPR88
	RFX4	GPR87
	KLF9	GPR85
	GLT28D2	GPR84
	CCDC117	GPR83
	SPG20	GPR82
	UGT2B1	GPR78
	HSBP1L1	GPR75
	ELP4	GPR68
	PFKFB3	GPR65
	5730414N17RIK	GPR63
	NPR2	GPR62
	PLA2G12A	GPR61
	SDR9C7	GPR6
	PCK1	GPR55
	DUSP1	GPR54
	CD163	GPR52
	SUGCT	GPR50
	SLC26A4	GPR45
	UGT3A1	GPR42
	GPCPD1	GPR4
	NOX4	GPR39
	GM3579	GPR37L1
	GABARAPL1	GPR37
	PPP1R3G	GPR35
	FBXO21	GPR34
	EGFR	GPR33
	LHPP	GPR32P1
	LRIT2	GPR32
	FITM1	GPR31
	PRKD3	GPR3
	OAT	GPR27
	CYP2U1	GPR26
	SUSD1	GPR25
	SERPINA9	GPR22
	RNASE2A	GPR21
	LIFR	GPR20
	FMN2	GPR19
	CSRP3	GPR183B
	CELA1	GPR183A
	GLUL	GPR183
	CYP2G1	GPR182
	4930581F22RIK	GPR18
	SERPINA12	GPR179
	GM2788	GPR176
	CYP4A12A	GPR174
	LECT1	GPR173
	SLC25A30	GPR171
	PTBP1	GPR17
	1500017E21RIK	GPR162
	NLRP12	GPR161
	SLC1A2	GPR160
	UGT2B38	GPR158
	SULT5A1	GPR157
	SUSD4	GPR156
	OBP2A	GPR153
	CYP7B1	GPR152
	SERPINA4-PS1	GPR151
	ELOVL3	GPR150
	SLCO1A1	GPR15
	HSD3B5	GPR149
		GPR148
		GPR146
		GPR143
		GPR142
		GPR141
		GPR139
		GPR135
		GPR132
		GPR12
		GPR119
		GPR101
		GPR1
		GPER1
		GPBAR1
		GNRHR2
		GNRHR
		GLP2R
		GLP1R
		GIPR
		GHSR
		GHRHR
		GCR2
		GCR1
		GCGR
		GAR-3
		GAR-2
		GAR-1
		GALR3
		GALR2
		GALR1
		GABBR2
		GABBR1
		G103
		G101
		FZD9
		FZD8
		FZD7-B
		FZD7-A
		FZD7
		FZD6
		FZD5
		FZD4
		FZD3
		FZD2
		FZD10-B
		FZD10-A
		FZD10
		FZD1
		FZ4
		FZ3
		FZ2
		FZ
		FSLQ
		FSLP
		FSLO
		FSLN
		FSLM-1
		FSLL
		FSLK
		FSLJ-1
		FSLH
		FSLG
		FSLF
		FSLE
		FSLD
		FSLC
		FSLB
		FSLA
		FSHR
		FSCJ
		FSCH
		FSCG
		FSCF
		FSCE
		FSCD
		FSCC
		FSCB
		FSCA
		FRPR-1
		FPV206
		FPV027
		FPV021
		FPR-S1
		FPR-RS7
		FPR-RS6
		FPR-RS4
		FPR-RS3
		FPR3
		FPR2
		FPR1
		FMRFAR
		FFAR4
		FFAR3
		FFAR2
		FFAR1
		FAR1
		F59B2.13
		F2RL3
		F2RL2
		F2RL1
		F2R
		F27E5.5
		F_48D10.1
		EDNRB
		EDNRA
		DRD5
		DRD4
		DRD3
		DRD2-B
		DRD2-A
		DRD2
		DRD1C
		DRD1
		DOP-4
		DOP-3
		DOP2R
		DOP1R2
		DOP1R1
		DL
		D215
		D14
		CYSLTR2
		CYSLTR1
		CXCR6
		CXCR5
		CXCR4
		CXCR3
		CXCR2
		CXCR1
		CX3CR1
		CTR2
		CTR1
		CRLG
		CRLF
		CRLE
		CRLD
		CRLC
		CRLB
		CRLA
		CRHR2
		CRHR1
		COR9
		COR8
		COR6
		COR5
		COR4
		COR3
		COR2
		COR1
		CNR2
		CNR1B
		CNR1A
		CNR1
		CMKLR1
		CHRM5
		CHRM4
		CHRM3
		CHRM2
		CHRM1
		CG31760
		CELSR3
		CELSR2
		CELSR1
		CD97
		CCRL2
		CCR9
		CCR8
		CCR7
		CCR6
		CCR5
		CCR4
		CCR3
		CCR2
		CCR1L1
		CCR10
		CCR1
		CCKBR
		CCKAR
		CCAP-R
		CASR
		CARD
		CARC
		CARB
		CARA-1
		CAPAR
		CALCRLA
		CALCRL
		CALCR
		C5AR2
		C5AR1
		C3L
		C3AR1
		C06G4.5
		BRS3
		BOSS
		BLOP
		BDKRB2
		BDKRB1
		BBR1
		BB4
		BAR3
		BAR2
		BAR1
		B23
		B0563.6
		B0244.7
		B0244.6
		B0244.5
		B0244.4
		B0244.10
		AVPR2
		AVPR1B
		AVPR1A
		APLNR-B
		APLNRB
		APLNR-A
		APLNRA
		APLNR
		ANR
		AH9.4
		AH9.1
		AGTR2
		AGTR1-B
		AGTR1B
		AGTR1-A
		AGTR1A
		AGTR1
		ADRB4C
		ADRB3
		ADRB2
		ADRB1
		ADRA2DB
		ADRA2DA
		ADRA2C
		ADRA2B
		ADRA2A
		ADRA1D
		ADRA1B
		ADRA1A
		ADORA3
		ADORA2B
		ADORA2A
		ADORA1
		ADGRV1
		ADGRL4
		ADGRL3
		ADGRL2
		ADGRL1
		ADGRG7
		ADGRG6
		ADGRG5
		ADGRG4
		ADGRG3
		ADGRG2
		ADGRG1
		ADGRF5
		ADGRF4
		ADGRF3
		ADGRF2
		ADGRF1
		ADGRE4P
		ADGRE4
		ADGRE3
		ADGRE2
		ADGRE1
		ADGRD2
		ADGRD1
		ADGRB3
		ADGRB2
		ADGRB1
		ADGRA3
		ADGRA2
		ADGRA1
		ADCYAP1R1
		ACKR4
		ACKR3
		ACKR2
		ACKR1
		5HTB2
		5HTB1
		5-HT7
		5HT1E
		5-HT1B
		5-HT1A
